# Supplementary material for: Modeling heterogeneous responsiveness of intrinsic apoptosis pathway
Source: BMC Syst Biol. 2013 Jul 23;7:65. doi: 10.1186/1752-0509-7-65 (PMC3733900; doi:10.1186/1752-0509-7-65)
Supplement: Additional file 5 — Model Script 1. [file 1752-0509-7-65-S5.M]

%%%%%%%%%%%%%%%%%%%%%%%%%%%%%%%%%%%%%%%%%%%%%%%%%%%%%%%%%%%%%%%%%%%%%%%%%%
% Deterministic model of intrinsic apoptosis pathway. The ODEs are given
% in the function caspase_network, and solved by ode45 in the main function
%%%%%%%%%%%%%%%%%%%%%%%%%%%%%%%%%%%%%%%%%%%%%%%%%%%%%%%%%%%%%%%%%%%%%%%%%%

function deterministic_model
t_tot = 2500;
time = 0:0.2:t_tot;

initial = [0 0.9161 0.08 0.9217 .05]; %initial condition
options = odeset('RelTol', 1e-4, 'AbsTol', [1e-4 1e-4 1e-4 1e-4 1e-4]);
[t, y] =  ode45(@caspase_network, [time], initial,options,1);
   
figure;plot(t,y(:,5)) %plot trajector of caspase 3(CEA)
xlabel('Time (min)')
ylabel('Concentration of CEA (\muM)')
   
%function that runs for nullcline of caspase-3 vs caspase-9
function dx=caspase_network(t,x,cytc)
 
KH=1; kf1=0.12; kr1=0.38; mu_1=0.005; %parameters for Apaf-CytC complex
omega_9=0.05; kf2=0.3; KK=0.5; KL=0.3; mu_2=0.005;%parameters for procaspase-9
mu_3=0.005; %parameters for caspase 9
omega_EZ=0.05; KP=0.1; mu_4=0.005; kf3=0.015;%parameters for procaspase-3 
mu_5=0.005; ku=0.03; IAP=0.018; KU=0.1; %parameters for caspase 3

dx=zeros(5,1);

dx(1) = kf1*cytc/(1+KH*cytc) - kr1*x(1) - mu_1*x(1); % Apaf-Cyt C complex (a1cc)
dx(2) = omega_9 - kf2*x(5)^1/(x(5)^1.+.1^1.)*x(3)^1*x(1)*(x(2)^2/(1/(KK*KL)+1/KL*x(2)+x(2)^2)) - mu_2*x(2); % procaspase-9 (c9p)
dx(3) = kf2*x(5)^1./(x(5)^1.+.1^1.)*x(3)^1*x(1)*(x(2)^2/(1/(KK*KL)+1/KL*x(2)+x(2)^2)) - mu_3*x(3)  ; % caspase 9 (c9a)
dx(4) = omega_EZ - kf3*x(3)^1.5*x(4)/(1/KP+x(4)) -  mu_4*x(4); % procaspase-3 (c3p)
dx(5) = kf3*x(3)^1.5*x(4)/(1/KP+x(4)) - mu_5*x(5) - ku*IAP*x(5)/(1+IAP*KU); % caspase 3 (CEA) 
