# Supplementary material for: Modeling heterogeneous responsiveness of intrinsic apoptosis pathway
Source: BMC Syst Biol. 2013 Jul 23;7:65. doi: 10.1186/1752-0509-7-65 (PMC3733900; doi:10.1186/1752-0509-7-65)
Supplement: Additional file 6 — Model Script 2. [file 1752-0509-7-65-S6.M]

%%%%%%%%%%%%%%%%%%%%%%%%%%%%%%%%%%%%%%%%%%%%%%%%%%%%%%%%%%%%%%%%%%%%%%%%%%
% Stochastic model of intrinsic apoptosis pathway with intrinsic noise.
% Stochastic simulation is implemented using Gillespie Algorithm.
% This main function is to run at one CC concentration to generate the 
% trajectories of 150 cells. Post processing is performed thereafter, to 
% calculate the response delay time, Td, of all the trajectories as well as
% the coefficient of variation of Td, which are saved in pproc20.mat in 
% current folder. 
%%%%%%%%%%%%%%%%%%%%%%%%%%%%%%%%%%%%%%%%%%%%%%%%%%%%%%%%%%%%%%%%%%%%%%%%%%

function intrinsic_noise_model
    for i = 20 % i=20 represents CC = 200.
    seed=1234;
    intrinsic_noise_condition1(i,seed)
end


function intrinsic_noise_condition1(ccloop,savedSeed)

disp(['CC concentration :  ', num2str(ccloop*10)]);
% disp(['saved seed :  ', num2str(savedSeed)]);


if ~isnumeric(savedSeed)
    savedSeed=str2num(savedSeed);
end

if ~isnumeric(ccloop)
    ccloop=str2num(ccloop);
end

% randomize the seed only once at the beginning of the simulation
% http://blogs.mathworks.com/loren/2011/07/07/simpler-control-of-random-number-generation-in-matlab/
myseed = RandStream('mt19937ar','Seed',savedSeed);
RandStream.setGlobalStream(myseed)

savefile1 = [ 'cc' num2str(ccloop) '.mat' ]; % raw data file name
savefile2 = [ 'pproc' num2str(ccloop) '.mat' ]; % post processed data file name

iter_count = 150; % sample size is 150 cells
tend=3000;        
range_count = size(tend, 2);


cinit=.1;  % initial CC
cfinal=10.0; % final CC
enum=0.1;  % enumerate CC
cmax=cinit:enum:cfinal; % array of CC used in each loop

%initialize index to access incrementing ccloop 
idx = 1;

D = zeros(1,iter_count);
E = zeros(1,iter_count);
F = zeros(1,iter_count);
varc=cmax(1,ccloop); % for each loop, pass the value of the current CC to a variable called varc for the function call.
    
         
% Each iteration represents one single cell.
for i=1:iter_count
               
               % Call stochastic apoptosis model 
               % apoptosis model stoch_c1 is condition 1 of the initial conditions.
               % condition 1 =>  c9p = 10000 and c3p = 10
               [t, A] = stoch_c1(ccloop,idx,cmax,i,varc,tend);
               B = A;
              
               % create array of all the 7 species, each array shows its
               % concentration values and cell number of the concentration.
               eval(['results_tmp_cyto' num2str(ccloop) '_iter_' num2str(i) ' = A(:,:);']);
               
               % create array for each concentration of CC within
               % each array, contains columns that represent each
               % iteration of the same CC concentration
               % This specifically store the CEA trajectories
               eval(['c3a_cyto' num2str(ccloop) '(:,' num2str(i) ')' '=' 'results_tmp_cyto' num2str(ccloop) '_iter_' num2str(i) '(4000:10000,7);' ]);
               
                                             
               % threshold set for steady state values only.               
               t_threshold = 1000;
               ss_count = size(find(B(:,1)>t_threshold), 1);
               time=B(:,1);
               
               % "time" is the entire simulation time taken directly from matrix B.
               % C is all the results (raw data) for steady state and its
               % corresponding time is t
               C = B(size(time, 1)-ss_count:end,:);
               t = B(size(time, 1)-ss_count:end,1);                           
             
             clear t A B C;
             
       
         disp(['Cell no: ', num2str(i),' ---> ', ' CC concentration: ', num2str(ccloop*10)]);
         
end     
        
        idx = idx + 1;
        clear D E F;
                               
        
%%%%%%%%%%%%%%%%%%%%%%%%%%%%%%%%%%%%%%%%%%%%%%%%%%%%%%%%%%%%%%%%%%%%%%%%%%%
% POST PROCESSING 
% This process the raw data (individual CEA trajectory) and calculate
% its steady state CEA mean values, the delay time, Td of each trajectories 
% and statistical analysis of the results including the CV of Td.
%%%%%%%%%%%%%%%%%%%%%%%%%%%%%%%%%%%%%%%%%%%%%%%%%%%%%%%%%%%%%%%%%%%%%%%%%%%
disp(['Post Processing for CC = ', num2str(ccloop*10)]);

if ~isnumeric(ccloop)
    ccloop=str2num(ccloop);
end

hc=ccloop;
newpos1=zeros(ccloop,iter_count);
newpos2=zeros(ccloop,iter_count);
y1=zeros(ccloop,iter_count);
y2=zeros(ccloop,iter_count);
x1=zeros(ccloop,iter_count);
x2=zeros(ccloop,iter_count);
td=zeros(ccloop,iter_count);
timehighcut=zeros(ccloop,iter_count);
timelowcut=zeros(ccloop,iter_count);


%%% Noise Calculation based on c3a_cyto;
for i=1:iter_count    
    C = eval([ 'c3a_cyto' num2str(hc) '(:,i)'  ]);                             
    D(hc, i) = std(C) ./ mean(C);  
    D(isnan(D)) = 0;
         
    E(hc, i) = std(C);     
    F(hc, i) = mean(C);        
    
    clear C;
end
       mean_noise(hc,1) = mean(D(hc,:), 2);
       mean_noise(isnan(mean_noise)) = 0;
       
       err1(hc,1) = std(D(hc,:),0,2);
               
       ave_sd(hc,1) = mean(E(hc,:), 2);
       ave_sd(isnan(ave_sd)) = 0;                
        
       ave_mean(hc,1) = mean(F(hc,:), 2);
       ave_mean(isnan(ave_mean)) = 0;
        


%% Loop to calculate mean, half max(hf) and max(mf) for each iteration. The data used are from steady state values.
for i=1:iter_count        
    eval([ 'c3a_cyto' num2str(hc) '_mean(1,i)'  '= mean(c3a_cyto' num2str(hc) '(5000:end,i));' ]);    % mean for CEA
    eval([ 'hf' num2str(hc)   '= round(c3a_cyto' num2str(hc) '_mean ./ 2);' ]);   % half maximal by div by 2 and rounded up.
    eval([ 'mf' num2str(hc)   '= round(c3a_cyto' num2str(hc) '_mean);' ]);   % Maximum(mean) and rounded up.
end


% Find the closest match to the Half Maximal of the Steady state.
% Time Delay, Td is the time for the concentration to reach Half Max.
    for i=1:iter_count         
        % min difference of the closest match to hf & pos of the match
        eval([ '[min_difference(hc,i), array_position(hc,i)] = min(abs' '( (results_tmp_cyto' num2str(hc) '_iter_' num2str(i) '(:,7))' '-' '(hf' num2str(hc) '(:,i))));' ]);
                
        %% Delay Time, Td, based on the array match pos.
        eval([ 'td(hc,i) =  results_tmp_cyto' num2str(hc) '_iter_' num2str(i) '(array_position(hc,i),1);' ]);
    end


        
%%%%%%%%%%%%%%%%%%%%%%%%%%%%%%%%%%%%%%%%%%%%%%%%%%%%%%%%%%%%%% %%%%%%%%%%%%
%%%%%%%%%%%%%%%%%%%%%%%%%%%%%%%%%%%%%%%%%%%%%%%%%%%%%%%%%%%%%% %%%%%%%%%%%% 
%% Calculating High and Low Cutoff points.
%% Take 2 points, about (10+10) array apart. The head is hp and
%% tail is tp. measure the slope of this artificial line. When the slope
%% falls below 0.1, the line is almost flat, indicating steady state. Hence
%% the High SS cutoff or Low SS cutoff. 
%%%%%%%%%%%%%%%%%%%%%%%%%%%%%%%%%%%%%%%%%%%%%%%%%%%%%%%%%%%%%%%%%%%%%%%%%%%

%%%%%%%%%%%%%%%%%%%%%%%%%%%%%%%%%%%%%%%%%%%%%%%%%%%%%%%%%%%%%%%%%%%%%%%%%%%
%% USe Slope to find the HIGH ss cutoff by looking for slope that approach
%% 0.1 and hence use the tail end value as the High SS switch point.
%% Begin slope search from the half maximal point.
%%%%%%%%%%%%%%%%%%%%%%%%%%%%%%%%%%%%%%%%%%%%%%%%%%%%%%%%%%%%%%%%%%%%%%%%%%%
for i=1:iter_count    
        
       %% array_position is the position of array for the half maximal
       %% which will determine the Delay Time, Td
        if array_position(hc,i) < 1000
            newpos1(hc,i) = array_position(hc,i) + 0;
        else
             if (array_position(hc,i)> 1000) && (array_position(hc,i) < 2000)
                newpos1(hc,i) = array_position(hc,i) + 10000 ;
             else        
                    if (2000 < array_position(hc,i)) && (array_position(hc,i) < 3000)
                        newpos1(hc,i) = array_position(hc,i) + 9000 ;
                    else
                        if (3000 < array_position(hc,i)) && (array_position(hc,i) < 4000)
                            newpos1(hc,i) = array_position(hc,i) + 8000 ;
                        else
                            if (4000 < array_position(hc,i)) && (array_position(hc,i) < 5000)
                               newpos1(hc,i) = array_position(hc,i) + 7000;
                            else
                                if (5000 < array_position(hc,i)) && (array_position(hc,i) < 6000)
                                    newpos1(hc,i) = array_position(hc,i) + 6000 ;
                                else
                                    if (6000 < array_position(hc,i)) && (array_position(hc,i) < 7000) 
                                        newpos1(hc,i) = array_position(hc,i) + 5000; 
                                   
                        end
                    end
             end
        end
                    end
             end
        end
                        
        hp=newpos1(hc,i)+10;  % Head Pt, dist between head and tail is 20 pts.
        tp=newpos1(hc,i)-10;  % Tail Pt
        
        tmparry = eval ([ 'results_tmp_cyto' num2str(hc) '_iter_' num2str(i) '(:,:)'  ]);
        arrayend = size(tmparry,1);   %last array index
        
        if tp<=0
%              disp('tp negative, break occur at: '), disp(tp);
           continue;
          
        else
            
            if hp>arrayend
%                 disp('hp exceeds matrix size, break occur at: '), disp(hp);   %if hp exceeds the size of matrix, break out of loop.
           continue;
            else
            
            for countx = 1:arrayend
                eval([  'y2(hc,i) = results_tmp_cyto' num2str(hc) '_iter_' num2str(i) '(hp,7);' ]);     
                eval([  'y1(hc,i) = results_tmp_cyto' num2str(hc) '_iter_' num2str(i) '(tp,7);' ]); 
                eval([  'x2(hc,i) = results_tmp_cyto' num2str(hc) '_iter_' num2str(i) '(hp,1);' ]); 
                eval([  'x1(hc,i) = results_tmp_cyto' num2str(hc) '_iter_' num2str(i) '(tp,1);' ]);                 
                slope(hc,i) = ((y2(hc,i) - y1(hc,i)) ./ (x2(hc,i) - x1(hc,i)));
          
                if slope(hc,i) < 0.1 %% Once the slope drops to or below 0.1, consider SS (high)
                    timehighcut(hc,i)= x2(hc,i); %x2(i) is the head value of Time                             
                    
%               disp('SLOPE taken at cutoff is: '), disp(slope(hc,i));
                else                                
                    hp=hp+10; % decrement to the next coordinate to calculate slope
                    tp=tp+10; % decrement to the next coordinate to calculate slope
                    clear y2(hc,i);
                    clear y1(hc,i);
                    clear x2(hc,i);
                    clear x1(hc,i);                                                          
               end
            end        
          end
       end 
    end
%end 


%%%%%%%%%%%%%%%%%%%%%%%%%%%%%%%%%%%%%%%%%%%%%%%%%%%%%%%%%%%%%%%%%%%%%%%%%%%
%% USe Slope to find the Low ss cutoff by looking for slope that approach
% Begin slope search from the half maximal point.
% tail pt and head pt has changed becoz we r searching downward now.
% slope cut off at 0.9 and hence use the tail value as the Low SS switch.
%%%%%%%%%%%%%%%%%%%%%%%%%%%%%%%%%%%%%%%%%%%%%%%%%%%%%%%%%%%%%%%%%%%%%%%%%%%
for i=1:iter_count        
    
% array_position is the position of array for the half maximal
% which will determine the Delay TIme Td           
          if array_position(hc,i) < 1000
            newpos2(hc,i) = array_position(hc,i);
            else
             if (array_position(hc,i)> 1000) && (array_position(hc,i) < 2000)
                newpos2(hc,i) = array_position(hc,i) - 500 ;
             else        
                    if (2000 < array_position(hc,i)) && (array_position(hc,i) < 3000)
                        newpos2(hc,i) = array_position(hc,i) - 1000 ;
                    else
                        if (3000 < array_position(hc,i)) && (array_position(hc,i) < 4000)
                            newpos2(hc,i) = array_position(hc,i) - 2000 ;
                        else
                            if (4000 < array_position(hc,i)) && (array_position(hc,i) < 5000)
                               newpos2(hc,i) = array_position(hc,i) - 3000;
                            else
                                if (5000 < array_position(hc,i)) && (array_position(hc,i) < 6000)
                                    newpos2(hc,i) = array_position(hc,i) - 4000 ;
                                else
                                    if (6000 < array_position(hc,i)) && (array_position(hc,i) < 7000) 
                                        newpos2(hc,i) = array_position(hc,i) - 5000; 
                                    else
                                        if (7000 < array_position(hc,i)) && (array_position(hc,i) < 8000) 
                                            newpos2(hc,i) = array_position(hc,i) - 6000; 
                                        else
                                            if (8000 < array_position(hc,i)) && (array_position(hc,i) < 9000) 
                                                newpos2(hc,i) = array_position(hc,i) - 7000; 
                                            else
                                                if (9000 < array_position(hc,i)) && (array_position(hc,i) < 10000) 
                                                    newpos2(hc,i) = array_position(hc,i) - 8000; 
                                                else
                                                    if (10000 < array_position(hc,i)) && (array_position(hc,i) < 11000) 
                                                        newpos2(hc,i) = array_position(hc,i) - 9000; 
                                                    else
                                                        if (11000 < array_position(hc,i)) && (array_position(hc,i) < 12000) 
                                                            newpos2(hc,i) = array_position(hc,i) - 10000; 
                                                        else
                                                            if (12000 < array_position(hc,i)) && (array_position(hc,i) < 13000) 
                                                                newpos2(hc,i) = array_position(hc,i) - 11000; 
                                                            else
                                                                if (13000 < array_position(hc,i)) && (array_position(hc,i) < 14000)                                 
                                                                    newpos2(hc,i) = array_position(hc,i) - 12000; 
                                                                end
                                                            end
                                                        end
                                                    end
                                                end
                                            end
                                        end
                                    end
                                end
                            end
                        end
                    end
                end
           end
        
        
        tp=newpos2(hc,i)+10;  % Head Pt, dist between head and tail is 20 pts.
        hp=newpos2(hc,i)-10;  % Tail Pt
                                       
        tmparry = eval ([ 'results_tmp_cyto' num2str(hc) '_iter_' num2str(i) '(:,:)'  ]);
        arrayend = size(tmparry,1);      
    
        
      if hp<10
          % disp('1) hp negative, Cont occur at: '), disp(hp);
           continue;
      else
              
        for xxxx=1:arrayend   
                     
            eval([  'y2(hc,i) = results_tmp_cyto' num2str(hc) '_iter_' num2str(i) '(tp,7);' ]);     
            eval([  'y1(hc,i) = results_tmp_cyto' num2str(hc) '_iter_' num2str(i) '(hp,7);' ]); 
            eval([  'x2(hc,i) = results_tmp_cyto' num2str(hc) '_iter_' num2str(i) '(tp,1);' ]); 
            eval([  'x1(hc,i) = results_tmp_cyto' num2str(hc) '_iter_' num2str(i) '(hp,1);' ]);                 
            slope(hc,i) = ((y2(hc,i) - y1(hc,i)) ./ (x2(hc,i) - x1(hc,i)));
        
                if slope(hc,i) < 0.1 %% Once the slope drops to or below 0.1, consider SS (low)
                    timelowcut(hc,i)= x1(hc,i); %x1(i) is the head value of Time                                               
                else            
                    
                    hp=hp-10; % decrement to the next coordinate to calculate slope
                    tp=tp-10; % decrement to the next coordinate to calculate slope
                    clear y2(hc,i);
                    clear y1(hc,i);
                    clear x2(hc,i);
                    clear x1(hc,i);                       
                    
                    if hp<1
                      %  disp('2) Low hp negative, break occur at: '), disp(hp);
                        break;
                    else
                        if tp<1
                       % disp('2) Low tp negative, break occur at: '), disp(tp);
                        break;
                    else
                        continue;
                        end
                    end
                end        
        end
      end
    end

 

% Loop to calculate mean for each iteration
for i=1:iter_count           
    eval([ 'c3a_cyto' num2str(hc) '_mean(1,i)'  '= mean(c3a_cyto' num2str(hc) '(:,i));' ]);
    eval([ 'c3a_allmean(' num2str(hc) ',:) = c3a_cyto' num2str(hc) '_mean(1,:);' ]);
end


%%%%%%%%%%%%%%%%%%%%%%%%%%%%%%%%%%%%%%%%%%%%%%%%%%%%%%%%%%%%%%%%%%%%%%%%%%%
%% Single mean value of C3A
%% THis is to plot the population mean vs the CC concentration
%%%%%%%%%%%%%%%%%%%%%%%%%%%%%%%%%%%%%%%%%%%%%%%%%%%%%%%%%%%%%%%%%%%%%%%%%%%
    tmpmeanvalue= eval([ 'c3a_cyto' num2str(hc) '_mean' ]);
    singlemeanvalue(1,hc)= mean(tmpmeanvalue);


%% MEAN of the delay time, Td (non zero elements only)
tdmean=sum(td,2)./sum(td~=0,2);


%%%%%%%%%%%%%%%%%%%%%%%%%%%%%%%%%%%%%%%%%%%%%%%%%%%%%%%%%%%%%%%%%%%%%%%%%%%%
%% This code is to detect if the CEA makes the switch from Low to High
%%%%%%%%%%%%%%%%%%%%%%%%%%%%%%%%%%%%%%%%%%%%%%%%%%%%%%%%%%%%%%%%%%%%%%%%%%%%
switcharray = zeros(hc,iter_count);

for i=1:iter_count  
    switchtmp = eval ([ 'results_tmp_cyto' num2str(hc) '_iter_' num2str(i) '(10000,7)'  ]);
    if switchtmp > 600
        switcharray(hc,i) = 1;
    else 
        switcharray(hc,i) = 0;
    end
end


%% For Cells that CEA did not activate, zero the cut off time and delay time, Td.
cellswitch=zeros(hc,iter_count);
 
for i=1:iter_count  
    switchtmp = eval ([ 'results_tmp_cyto' num2str(hc) '_iter_' num2str(i) '(10000,7)'  ]);
    if switchtmp > 600

    else 
        timehighcut(hc,i) = 0;
        timelowcut(hc,i) = 0;
        td(hc,i) = 0;
    end
end


cellswitch=sum(switcharray~=0,2); %count the number of cell that got activated and have a switch time.

disp(['     Post Processing - Saving File CC = ', num2str(ccloop)]);
save(savefile2);
         
         


function [t,results] = stoch_c1(ccloop, idx, cmax, i, varc, tend)
% Initial condition 1 for Procaspase-9=10000 molecules and Procaspase-3=10 molecules
% Stochastic implementation of the apoptosis model.

%%%%%%%%%%%%%%%%%%%%%%%%%%%%%%%%%%%%%%%
%% Parameters for the apoptosis model
%%%%%%%%%%%%%%%%%%%%%%%%%%%%%%%%%%%%%%%
trans=0;
tech=0.2;
omega=100;
krc=0.05; 
B_thld=1.15; 
KH=1/omega; 
KI=10; 
KJ=5; 
mu_1=0.0001; 
kf1=0.12; 
kr1=0.25/omega; 
kfb1=0.02; 
Kth1=12;% parameters for Cytc
mu_3=0.05; % parameters for Apaf-Cytc complex 
omega_9=(0.05)*omega; 
KK=0.1/omega; KL=0.3/omega; KN=1; KO=1; mu_4=0.005; k9za_2=0.05; 
kf2=(0.3)/omega; kfb2=(0.1); Kc=0.1*omega; Ka=1*omega;
Kth2=(0.0001);%parameters for procaspase 9
mu_5=(0.005); %parameters for caspase 9
omega_EZ=0.05*omega; KP=0.1/omega; KR=1; mu_6=0.005; kf3=0.015; % parameters for procaspase 9
mu_7=0.005; ku=0.03; IAP=0.018; KUB=0.1; % parameters for caspase 3
copn=1.5; % cooperativity


xcc=varc;
cc=round(xcc*omega); % Cytochrome-C
apaf=round(0*omega);% Apaf-1  
c9p=round(10000);   % Procaspase-9 
c9a=round(0.08*omega); % Active Caspase-9
c3p=round(10); % Procaspase-3
c3a=round(0.01*omega); % Executioner caspase, CEA

x=[0.000000,0.000000,0.000000,0.000000,0.000000,0.000000,0.000000,0.000000,0.000000,0.000000,0.000000,0.000000,0.000000];


%------------------------------------------------------------
% Run
%------------------------------------------------------------
%% Initialize and start loop    
%Pre-allocate memory space for A and t matrix
   mem_increment = 10000;
   results = zeros(mem_increment,7);
   t = zeros(mem_increment,1);
   memsize = mem_increment;

results=[];  
c9p_array=[];
c9a_array=[];
c3p_array=[];
c3a_array=[];
t=0;
tt=0;
told=0;


while (t<tend+trans)

if(tt>tend/50)
    fprintf('');
    
    tt=0;
end

%% the + / - comment refers to addition or subtration of 1 molecules.
x(1)=0;                   % cyt-c
x(2)=kf1*cc/(1+KH*cc);    % + Apaf-1
x(3)=kr1*apaf/KH;         % - Apaf-1 
x(4)=mu_3*apaf;           % - Apaf-1 
x(5)=omega_9;             % + Procaspase-9
x(6)=kf2*(c3a)/((c3a)+Kc)*(c9a)*(apaf)*((c9p)^2/(1/(KK*KL)+(1/KL*(c9p))+(c9p)^2));   % - Procaspase-9   |  + Caspase-9
x(7)=mu_4*(c9p);          % - Procaspase-9      
x(8)=mu_5*(c9a);          % - Caspase-9
x(9)=omega_EZ;            % + Procaspase-3
x(10)=kf3*c9a^copn*c3p/(1/KP+c3p);         % - Procaspase-3  |  + Caspase-3 (CEA)
x(11)=mu_6*c3p;                            % - Procaspase-3
x(12)=mu_7*(c3a);                          % - Caspase-3 (CEA)
x(13)=ku*IAP*(c3a)/(1+(IAP*KUB));          % - Caspase-3 (CEA)

tcc=0;
tapaf=0;
tc9p=0;
tc9a=0;
tc3p=0;
tc3a=0;

c(1)=x(1);
for j=2:13;
  c(j)=c(j-1)+(x(j));
end
ct=c(13);

z1=rand();
z2=rand();

tau=(-log(z1))/ct; %randomize for time
uct=z2*ct;         %randomize for chem species

if (uct<=c(1))  % x1 +cytoc
  tcc=1.0;
elseif ((uct>c(1)) & (uct<=c(2)))  % x2  +apaf
  tapaf=1.0;
elseif ((uct>c(2)) & (uct<=c(3)))  % x3  -apaf
  tapaf=-1.0;
elseif ((uct>c(3)) & (uct<=c(4)))  % x4  -apaf
  tapaf=-1.0;
elseif ((uct>c(4)) & (uct<=c(5)))  % x5  +c9p  
  tc9p=1.0;  
elseif ((uct>c(5)) & (uct<=c(6)))  % x6  -c9p +c9a
  tc9p=-1.0;
  tc9a=1.0;
elseif ((uct>c(6)) & (uct<=c(7)))  % x7   -c9p
  tc9p=-1.0;
elseif ((uct>c(7)) & (uct<=c(8)))  % x8   -c9a
  tc9a=-1.0;
elseif ((uct>c(8)) & (uct<=c(9)))  % x9   +c3p
  tc3p=1.0;
elseif ((uct>c(9)) & (uct<=c(10)))  % x10  -c3p  +c3a
  tc3p=-1.0;
  tc3a=1.0;
elseif ((uct>c(10)) & (uct<=c(11)))  % x11  -c3p
  tc3p=-1.0;
elseif ((uct>c(11)) & (uct<=c(12)))  % x12  -c3a
  tc3a=-1.0;
elseif ((uct>c(12)) & (uct<=c(13)))  % x13  -c3a  
  tc3a=-1.0;
end

t=t+tau;
tt=tt+tau;

cc=cc+tcc;
apaf=apaf+tapaf;
c9p=c9p+tc9p;
c9a=c9a+tc9a;
c3p=c3p+tc3p;
c3a=c3a+tc3a;

if (t>trans) && (t>told+tech)
  
   results=[results; t-trans cc apaf c9p c9a c3p c3a];  
   told=t;
end

end  
