# Supplementary material for: Modeling heterogeneous responsiveness of intrinsic apoptosis pathway
Source: BMC Syst Biol. 2013 Jul 23;7:65. doi: 10.1186/1752-0509-7-65 (PMC3733900; doi:10.1186/1752-0509-7-65)
Supplement: Additional file 7 — Model Script 3. [file 1752-0509-7-65-S7.M]

%%%%%%%%%%%%%%%%%%%%%%%%%%%%%%%%%%%%%%%%%%%%%%%%%%%%%%%%%%%%%%%%%%%%%%%%%%%%%%%%%%%%
% Stochastic model of intrinsic apoptosis pathway with extrinsic noise. On top
% of the deterministic model, both the Cytocrome C and IAP proteins are assumed to 
% have log-normally distributed concentrations with a coefficient of variation 0.25. 
% Sample size is 150 cells. Post processing calculates the delay time Td and its 
% coefficient of variation, which are saved in cc10_iap10.mat in current folder. 
%%%%%%%%%%%%%%%%%%%%%%%%%%%%%%%%%%%%%%%%%%%%%%%%%%%%%%%%%%%%%%%%%%%%%%%%%%%%%%%%%%%%%%


function extrinsic_noise_model
    for i=1 % CC concentration 1 micro M
        for h=1 % IAP concentration 1 micro M
        extrinsic_noise_nominal_bmc(i,h)
    end
end


function extrinsic_noise_nominal_bmc(ccloop,liap)
% disp(['CC concentration: ', num2str(ccloop) '          IAP concentration: '  num2str(liap)   ]);

% convert to integer for file/array naming purposes. For concentration 0.1,
% the file name convention will be integer 1. For concentration 1, the file
% name will be 10.
sc1= ccloop*10;
sc2= liap*10;
savefile1 = [ 'cc' num2str(sc1) '_iap' num2str(sc2) '.mat' ]; % each concentration unique file name

%Coefficient of variation of 0.25 applied
stdiap = liap*0.25;
variap = stdiap^2; 
stdcc = ccloop*0.25;
varcc = stdcc^2; 
mu1 = log((liap^2)/sqrt(variap+liap^2));
sigma1 = sqrt(log(variap/(liap^2)+1));
mu2 = log((ccloop^2)/sqrt(varcc+ccloop^2));
sigma2 = sqrt(log(varcc/(ccloop^2)+1));

% Simulation time
t_tot = 3000;
time = 0:0.4:t_tot;

% Extrinsic noise represented by log normal random with coefficient of
% variation 0.25.
iaprand = lognrnd(mu1,sigma1, [1 150]);
ccrand =  lognrnd(mu2,sigma2, [1 150]);

s = rng;
rng(s);

k=0;
idx=1;

%% Initial conditions
initial_high = [0 0 0.9161 0.0839 0.9217 10];

% Each loop represent 1 cell trajectory
for dummy = 1:150
cytc = ccrand(1,idx);
iap = iaprand(1,idx);
k=k+1;    

disp(['Cell no: ', num2str(dummy),' ---> ', ' CC concentration: ', num2str(ccloop),  '   Random CC: ', num2str(cytc),  '          IAP concentration: '  num2str(liap),  '   Random IAP: ', num2str(iap)  ]);
% disp(['CC concentration: ', num2str(ccloop) '          IAP concentration: '  num2str(liap)   ]);

    options = odeset('RelTol', 1e-4, 'AbsTol', [1e-4 1e-4 1e-4 1e-4 1e-4 1e-4]);
    [t, h] =  ode45(@caspase_network_c9, [time], initial_high,options,cytc,iap);
     
     k1(:,k)=h(:,1);
     k2(:,k)=h(:,2);
     k3(:,k)=h(:,3);
     k4(:,k)=h(:,4);
     k5(:,k)=h(:,5);
     k6(:,k)=h(:,6); % The trajectories of individual CEA
     
%% Steady State Average of CEA as represented by k6
ceasshigh(:,k) = k6(8000:end,k); %steady state value of CEA
aveceahigh = (mean(ceasshigh))'; 
hfhigh = aveceahigh ./ 2; % half maximal values of average CEA 


% Locate the minimum value in K6 and its position
[minvalue_diff(k), minvalue_arraypos(k)] = min(k6(:,k));
if minvalue_arraypos(k) > 10000
    minvalue_arraypos(k) = 0;
else 
end

% Search for the closest time position to the half maximal values.
% Array_position will give us the best approximation of the time of half
% maximal of CEA.
if minvalue_arraypos(k) == 0
    min_differencehigh(k) = 0;
    array_positionhigh(k) = 0;
    timeposhigh(k) = 0;
else
[min_differencehigh(k), array_positionhigh(k)] = min(abs((k6(minvalue_arraypos(k):end,k)) - (hfhigh(k,:))));
timeposhigh(k) = (0.4 * array_positionhigh(k)) + (0.4 * minvalue_arraypos(k));
end


% Time Delay
tdhigh = timeposhigh; 

% Cell Activation Count (counts the number of cell where CEA is elevated)
cellactivatecnt = sum(timeposhigh~=0,2);

idx = idx + 1;
end

eval(['tdmeanhigh_' num2str(sc1) '_' num2str(sc2) '=  mean(nonzeros(tdhigh));']);

% If Cell Activation count is lower than 5% of the sample size then NO CV shall be calculate.
    if cellactivatecnt < 8
        eval(['tdstdhigh_' num2str(sc1) '_' num2str(sc2) '= 0;']);
    else 
        eval(['tdstdhigh_' num2str(sc1) '_' num2str(sc2) '= std(nonzeros(tdhigh));']);    
    end
    
eval(['tdcvhigh_' num2str(sc1) '_' num2str(sc2) '= tdstdhigh_' num2str(sc1) '_' num2str(sc2) ' / tdmeanhigh_' num2str(sc1) '_' num2str(sc2) ';']);

disp(['     Post Processing - Saving File CC = ', num2str(ccloop)]);
save(savefile1); 


function dx=caspase_network_c9(t,x,cytc,iap)

q=1; % ratio

krc=0.05; B_thld=1.15; KH=1; KI=10; KJ=5; mu_1=0.0001; kf1=0.12; kr1=0.25; kfb1=0.02; Kth1=12;%parameters for CC
mu_3=0.05; %parameters for Apaf-Cytc complex
omega_9=0.05/q; KK=0.1/q; KL=0.3/q; KN=1/q; KO=1/q; mu_4=0.005/q; k9za_2=0.05/q; kf2=0.3/q; kfb2=0.1/q; Kth2=0.0001/q;%parameters for procaspase 9
mu_5=0.005/q; %parameters for caspase 9
omega_EZ=0.05; KP=0.1; KR=1; mu_6=0.005; kf3=0.015;%parameters for procaspase 9
mu_7=0.005; ku=0.03;  KU=0.1; %parameters for caspase 3
IAP=iap;


dx=zeros(6,1);

dx(1) = 0; %CC
dx(2) = kf1*cytc/(1+KH*cytc) - kr1*x(2)/KH - mu_3*x(2); % Apaf-CC complex
dx(3) = omega_9 - kf2*x(6)/(x(6)+.1)*x(4)*x(2)*(x(3)^2/(1/(KK*KL)+1/KL*x(3)+x(3)^2)) - mu_4*x(3) ; % pro-caspase 9
dx(4) = kf2*x(6)/(x(6)+.1)*x(4)*x(2)*(x(3)^2/(1/(KK*KL)+1/KL*x(3)+x(3)^2)) - mu_5*x(4) + 0*0.01*x(4)*x(3)^1/(x(3)^1+.1^1) + 0*kfb2*x(6)^1*x(3)^1 ; % caspase 9a
dx(5) = omega_EZ - kf3*x(4)^1.5*x(5)/(1/KP+x(5)) -  mu_6*x(5); % pro-caspase 3
dx(6) = kf3*x(4)^1.5*x(5)/(1/KP+x(5)) - mu_7*x(6) - ku*IAP*x(6)/(1+IAP*KU); % CEA - active caspase 3 
