# Supplementary material for: Modeling heterogeneous responsiveness of intrinsic apoptosis pathway
Source: BMC Syst Biol. 2013 Jul 23;7:65. doi: 10.1186/1752-0509-7-65 (PMC3733900; doi:10.1186/1752-0509-7-65)
Supplement: Additional file 8 — Model Script 4. [file 1752-0509-7-65-S8.M]

%%%%%%%%%%%%%%%%%%%%%%%%%%%%%%%%%%%%%%%%%%%%%%%%%%%%%%%%%%%%%%%%%%%%%%%%%%%
% Stochastic model of intrinsic apoptosis pathway with combined intrinsic 
% and extrinsic noises. The extrinsic noises are represented by lognormally
% distributed Cythochrome C and IAP concentration with a coefficient of 
% variation = 0.25. Intrinsic noise is implemented using Gillespie Algorithm.
% Sample size is 150 cells. Post processing calculates the delay time Td and 
% its coefficient of variation for each trajectory, which are saved in 
% pproc1000_iap1.mat in current folder.   
%%%%%%%%%%%%%%%%%%%%%%%%%%%%%%%%%%%%%%%%%%%%%%%%%%%%%%%%%%%%%%%%%%%%%%%%%%%

function combined_intrinsic_extrinsic_noise_model
for i = 1  % CC = 1000
    for h = 1 % IAP = 10
        seed=1234; % seed for random number generator
        combination_noise_condition1(i,h,seed)
    end
end


function combination_noise_condition1(ccloop,liap,savedSeed)

tmpcc = [1000 2000 3000 4000 5000 6000 7000 8000 9000 10000 ]; % CC number of molecules
tmpiap = 0.1:0.1:2.0; % IAP number of molecules will be x100 in the stochiap_c1.m
ccloop = tmpcc(ccloop);
liap = tmpiap(liap);


if ~isnumeric(savedSeed)
    savedSeed=str2num(savedSeed);
end
if ~isnumeric(ccloop)
    ccloop=str2num(ccloop);
end
if ~isnumeric(liap)
    ccloop=str2num(liap);
end


sc1= ccloop;    % index for unique file naming
sc2= liap*10;   % index for unique file naming


myseed = RandStream('mt19937ar','Seed',savedSeed);
RandStream.setGlobalStream(myseed)

savefile1 = [ 'cc' num2str(sc1) '_iap' num2str(sc2) '.mat' ];    % raw data file name
savefile2 = [ 'pproc' num2str(sc1) '_iap' num2str(sc2) '.mat' ]; % post processed data file name

stdiap = liap*0.25;
variap = stdiap^2; 
mu_iap = log((liap^2)/sqrt(variap+liap^2));
sigma_iap = sqrt(log(variap/(liap^2)+1));

iter_count = 150; % sample size of 150 cells 
tend=3000;
range_count = size(tend, 2);

ccount=ccloop;
ccmean=ccloop;

%Coefficient of variation of 0.25 applied
stdcc=ccloop*0.25;
varcc = stdcc^2;
mu_cc = log((ccmean^2)/sqrt(varcc+ccmean^2));
sigma_cc = sqrt(log(varcc/(ccmean^2)+1));

% random CC values center around ccloop with cv = 0.25.
% this is an array of 150 log normal random CC values.
cytc_ss = lognrnd(mu_cc,sigma_cc, [1 150]);

cytc_ss(isnan(cytc_ss)) = 0 ;
[n_cytc,m_cytc] = size(cytc_ss);
matrix_c9 = ones(n_cytc, m_cytc);

% random iap values center around liap with cv = 0.25.
% this is an array of 150 log normal random IAP values.
iaprand = lognrnd(mu_iap,sigma_iap, [1 150]);

%initialize index to access matrix sequentially
idx = 1;

% Each iteration represents one single cell.
for dummy = 1:iter_count
        
    D = zeros(1,iter_count);
    E = zeros(1,iter_count);
    F = zeros(1,iter_count);
        
    iapr = iaprand(1,idx);
    ccloop = cytc_ss(1,idx);
           
               % Call stochastic apoptosis model 
               % apoptosis model stochiap_c1 is condition 1 of the initial conditions.
               % condition 1 => c9p = 10000 and c3p = 10
               [t, A] = stochiap_c1(ccloop,iapr,idx,tend); 
               B = A;
              
               % create array of all the 7 species, each array shows its
               % concentration values and cell number of the concentration.
               eval(['results_tmp_cyto' num2str(ccount) '_iap_' num2str(sc2) '_iter_' num2str(idx) ' = A(:,:);']);
                                             
               % create array for each concentration of CC within
               % each array, contains columns that represent each
               % iteration of the same CC concentration
               % This specifically store the CEA trajectories
               eval(['c3a_cyto' num2str(ccount) '_iap' num2str(sc2) '(:,' num2str(idx) ')' '=' 'results_tmp_cyto' num2str(ccount) '_iap_' num2str(sc2) '_iter_' num2str(idx) '(4000:10000,7);' ]);
                             
               % threshold set for steady state values only.  
               t_threshold = 1000;
               ss_count = size(find(B(:,1)>t_threshold), 1);
               time=B(:,1);
                             
               % "time" is the entire simulation time taken directly from matrix B.
               % C is all the results (raw data) for steady state and its
               % corresponding time is t
               C = B(size(time, 1)-ss_count:end,:);
               t = B(size(time, 1)-ss_count:end,1);                             
             
             clear t A B C;
             
             disp(['Cell no: ', num2str(idx), '   Mean CytoC: ', num2str(ccount),     '    Random CC: ', num2str(cytc_ss(idx)),     '   Mean IAP: ', num2str(liap*100),     '    Random IAP: ', num2str(iaprand(idx)*100)    ]);
         
         idx = idx + 1;
end                  


%%%%%%%%%%%%%%%%%%%%%%%%%%%%%%%%%%%%%%%%%%%%%%%%%%%%%%%%%%%%%%%%%%%%%%%%%%
% POST PROCESSING CODES
% This process the raw data (individual CEA trajectory) and calculate
% noise values and delay time, Td. It also calculates standard deviation 
% and coefficient of variation for Td
%%%%%%%%%%%%%%%%%%%%%%%%%%%%%%%%%%%%%%%%%%%%%%%%%%%%%%%%%%%%%%%%%%%%%%%%%%%
disp(['Post Processing for CC = ', num2str(sc1)]);

hc=ccount;
posi=hc;

if ~isnumeric(ccount)
    ccloop=str2num(ccount);
end


newpos1=zeros(posi,iter_count);
newpos2=zeros(posi,iter_count);
y1=zeros(posi,iter_count);
y2=zeros(posi,iter_count);
x1=zeros(posi,iter_count);
x2=zeros(posi,iter_count);
td=zeros(posi,iter_count);
timehighcut=zeros(posi,iter_count);
timelowcut=zeros(posi,iter_count);


%% Noise Calculation based on c3a_cyto (CEA)
for ctr=1:iter_count
    
    C = eval([ 'c3a_cyto' num2str(ccount) '_iap' num2str(sc2) '(:,ctr)'  ]);                                 
         
         D(posi, ctr) = std(C) ./ mean(C);  
         D(isnan(D)) = 0;
         
         E(posi, ctr) = std(C);     
         F(posi, ctr) = mean(C);        
                  
         clear C;
end
       mean_noise(posi,1) = mean(D(posi,:), 2);
       mean_noise(isnan(mean_noise)) = 0;
       
        err1(posi,1) = std(D(posi,:),0,2);
        err1(isnan(err1)) = 0;
        
        ave_sd(posi,1) = mean(E(posi,:), 2);
        ave_sd(isnan(ave_sd)) = 0;                
        
        ave_mean(posi,1) = mean(F(posi,:), 2);
        ave_mean(isnan(ave_mean)) = 0;
        


%% Loop to calculate mean, half max(hf) and max(mf) for each iteration. The data used are from steady state values.
for ctr=1:iter_count    
    eval([ 'c3a_cyto' num2str(ccount) '_iap' num2str(sc2) '_mean(1,ctr)'  '= mean(c3a_cyto' num2str(ccount) '_iap' num2str(sc2) '(5000:end,ctr));' ]);    % calculate mean of CEA
    eval([ 'hf' num2str(ccount)   '= round(c3a_cyto' num2str(ccount) '_iap' num2str(sc2) '_mean ./ 2);' ]);   % half maximal by div by 2 and rounded up.
    eval([ 'mf' num2str(ccount)   '= round(c3a_cyto' num2str(ccount) '_iap' num2str(sc2) '_mean);' ]);   % Maximum(mean) and rounded up.
end

% Find the closest match to the Half Maximal of the Steady state.
% Time Delay, Td is the time for the concentration to reach Half Max.
    for ctr=1:iter_count         
        % min difference of the closest match to hf & pos of the match
        eval([ '[min_difference(posi,ctr), array_position(posi,ctr)] = min(abs' '( (results_tmp_cyto' num2str(ccount) '_iap_' num2str(sc2) '_iter_' num2str(ctr) '(:,7))' '-' '(hf' num2str(ccount) '(:,ctr))));' ]);
                
        %% Delay Time, Td, based on the array match pos.
        eval([ 'td(posi,ctr) =  results_tmp_cyto' num2str(ccount) '_iap_' num2str(sc2) '_iter_' num2str(ctr) '(array_position(posi,ctr),1);' ]);
    end


%% MEAN of the delay time, Td (non zero elements only)
tdmeantmp=sum(td,2)./sum(td~=0,2);
tdmean(1,1)=tdmeantmp(posi,1);

%% standard deviation and coefficient of variation for Td
tdstd = std(nonzeros(td));
tdcv = tdstd / tdmean;
        

disp(['     Post Processing - Saving File CC = ', num2str(ccloop),     '   Mean IAP: ', num2str(liap * 100),       ]);
save(savefile2);
         
         


% Initial condition 1 for Procaspase-9=10000 molecules and Procaspase-3=10 molecules
% Stochastic implementation of the apoptosis model.
function [t,results] = stochiap_c1(ccloop, iapr, idx, tend)


%%%%%%%%%%%%%%%%%%%%%%%%%%%%%%%%%%%%%%%
%% Parameters for the apoptosis model
%%%%%%%%%%%%%%%%%%%%%%%%%%%%%%%%%%%%%%%
trans=0;
tech=0.2;
omega=100;
krc=0.05; 
B_thld=1.15; 
KH=1/omega; 
KI=10; 
KJ=5; 
mu_1=0.0001; 
kf1=0.12; 
kr1=0.25/omega; 
kfb1=0.02; 
Kth1=12;% parameters for Cytc
mu_3=0.05; %parameters for Apaf-Cytc complex 
omega_9=(0.05)*omega; 
KK=0.1/omega; KL=0.3/omega; KN=1; KO=1; mu_4=0.005; k9za_2=0.05; 
kf2=(0.3)/omega; kfb2=(0.1); Kc=0.1*omega; Ka=1*omega;
Kth2=(0.0001);%parameters for procaspase 9
mu_5=(0.005); %parameters for caspase 9
omega_EZ=0.05*omega; KP=0.1/omega; KR=1; mu_6=0.005; kf3=0.015; %parameters for procaspase 9 
mu_7=0.005; ku=0.03;  KUB=0.1; %parameters for caspase 3
copn=1.5; %cooperativity

% IAP is now a parameter passed from combination_noise_condition1.m
IAP=iapr;


%Initial COnditions
xcc=ccloop; % initial CC changes every loop to investigate the effect of different level of cytoC on CEA.
cc=round(xcc*omega);
apaf=round(0*omega);
c9p=round(10000);
c9a=round(0.08*omega); 
c3p=round(10); 
c3a=round(0.01*omega);

x=[0.000000,0.000000,0.000000,0.000000,0.000000,0.000000,0.000000,0.000000,0.000000,0.000000,0.000000,0.000000,0.000000];

%------------------------------------------------------------
% Run
%------------------------------------------------------------
% Initialize and start loop    
% Pre-allocate memory space for A and t matrix
   mem_increment = 10000;
   results = zeros(mem_increment,7);
   t = zeros(mem_increment,1);
   memsize = mem_increment;

results=[];  
c9p_array=[];
c9a_array=[];
c3p_array=[];
c3a_array=[];
t=0;
tt=0;
told=0;


while (t<tend+trans)

if(tt>tend/50)
    fprintf('');
    
    tt=0;
end

%% the + / - comment refers to addition or subtration of 1 molecules.
x(1)=0;                   % cyt-c
x(2)=kf1*cc/(1+KH*cc);    % + Apaf-1
x(3)=kr1*apaf/KH;         % - Apaf-1 
x(4)=mu_3*apaf;           % - Apaf-1 
x(5)=omega_9;             % + Procaspase-9
x(6)=kf2*(c3a)/((c3a)+Kc)*(c9a)*(apaf)*((c9p)^2/(1/(KK*KL)+(1/KL*(c9p))+(c9p)^2));   % - Procaspase-9   |  + Caspase-9
x(7)=mu_4*(c9p);          % - Procaspase-9      
x(8)=mu_5*(c9a);          % - Caspase-9
x(9)=omega_EZ;            % + Procaspase-3
x(10)=kf3*c9a^copn*c3p/(1/KP+c3p);         % - Procaspase-3  |  + Caspase-3 (CEA)
x(11)=mu_6*c3p;                            % - Procaspase-3
x(12)=mu_7*(c3a);                          % - Caspase-3 (CEA)
x(13)=ku*IAP*(c3a)/(1+(IAP*KUB));          % - Caspase-3 (CEA)

tcc=0;
tapaf=0;
tc9p=0;
tc9a=0;
tc3p=0;
tc3a=0;

c(1)=x(1);
for j=2:13;
  c(j)=c(j-1)+(x(j));
end
ct=c(13);

z1=rand();
z2=rand();

tau=(-log(z1))/ct; %randomize for time
uct=z2*ct;         %randomize for chem species

if (uct<=c(1))  % x1 +cytoc
  tcc=1.0;
elseif ((uct>c(1)) & (uct<=c(2)))  % x2  +apaf
  tapaf=1.0;
elseif ((uct>c(2)) & (uct<=c(3)))  % x3  -apaf
  tapaf=-1.0;
elseif ((uct>c(3)) & (uct<=c(4)))  % x4  -apaf
  tapaf=-1.0;
elseif ((uct>c(4)) & (uct<=c(5)))  % x5  +c9p  
  tc9p=1.0;  
elseif ((uct>c(5)) & (uct<=c(6)))  % x6   -c9p +c9a
  tc9p=-1.0;
  tc9a=1.0;
elseif ((uct>c(6)) & (uct<=c(7)))  % x7   -c9p
  tc9p=-1.0;
elseif ((uct>c(7)) & (uct<=c(8)))  % x8    -c9a
  tc9a=-1.0;
elseif ((uct>c(8)) & (uct<=c(9)))  % x9  +c3p
  tc3p=1.0;
elseif ((uct>c(9)) & (uct<=c(10)))  % x10    -c3p  +c3a
  tc3p=-1.0;
  tc3a=1.0;
elseif ((uct>c(10)) & (uct<=c(11)))  % x11     -c3p
  tc3p=-1.0;
elseif ((uct>c(11)) & (uct<=c(12)))  % x12     -c3a
  tc3a=-1.0;
elseif ((uct>c(12)) & (uct<=c(13)))  % x13  -c3a  
  tc3a=-1.0;
end

t=t+tau;
tt=tt+tau;

cc=cc+tcc;
apaf=apaf+tapaf;
c9p=c9p+tc9p;
c9a=c9a+tc9a;
c3p=c3p+tc3p;
c3a=c3a+tc3a;

if (t>trans) && (t>told+tech)
  
   results=[results; t-trans cc apaf c9p c9a c3p c3a];  
   told=t;
end

end 
